# Supplementary material for: Long Non-Coding RNA Myoparr Regulates GDF5 Expression in Denervated Mouse Skeletal Muscle
Source: Noncoding RNA. 2019 Apr 8;5(2):33. doi: 10.3390/ncrna5020033 (PMC6631233; doi:10.3390/ncrna5020033)
Supplement: Supplementary file 1 [file ncrna-05-00033-s001.zip]

Archive with 7 entries (4 files):
- Supplementary/
- Supplementary/SupTable1.xlsx
- __MACOSX/
- __MACOSX/Supplementary/
- __MACOSX/Supplementary/._SupTable1.xlsx
- Supplementary/SupTable2.xlsx
- __MACOSX/Supplementary/._SupTable2.xlsx
