# Supplementary material for: Long Non-Coding RNA Myoparr Regulates GDF5 Expression in Denervated Mouse Skeletal Muscle
Source: Noncoding RNA. 2019 Apr 8;5(2):33. doi: 10.3390/ncrna5020033 (PMC6631233; doi:10.3390/ncrna5020033)
Supplement: Supplementary file 1 [file ncrna-05-00033-s001.zip › Supplementary/SupTable1.xlsx]

## Sheet: up and down-regulated genes
Gene name	log2FoldChange	z-score
1810041L15Rik	-0.262977	-2.82881
2010107E04Rik	0.301874	3.22751
2210016F16Rik	0.269119	2.87632
2310008H09Rik	0.257928	2.75632
2310022B05Rik	-0.331712	-3.56579
2310044G17Rik	0.346805	3.70926
2310057M21Rik	0.264601	2.82787
2410137F16Rik	0.353496	3.781
4930579G24Rik	0.250454	2.67618
4932438A13Rik	-0.238868	-2.57031
5430435G22Rik	0.235776	2.51881
AI464131	-0.379627	-4.07952
AI597468	0.24723	2.64162
Aamp	0.256087	2.73659
Aar2	0.241556	2.58078
Abca1	-0.249866	-2.68824
Abca2	-0.249348	-2.68267
Abca3	-0.292325	-3.14348
Abca8a	-0.384262	-4.12923
Abcb8	0.249892	2.67016
Abcc9	-0.256796	-2.76254
Abcd1	-0.324812	-3.4918
Abcd4	-0.308567	-3.31762
Acad9	0.237197	2.53404
Acd	-0.240369	-2.58641
Actr1b	0.24518	2.61963
Adamts2	-0.274378	-2.95104
Aftph	-0.305863	-3.28863
Agl	-0.258155	-2.7771
Agpat1	-0.284389	-3.05839
Aif1l	-0.285342	-3.0686
Ak2	0.238778	2.55099
Akap12	-0.271288	-2.91792
Akr1a1	0.23962	2.56003
Akr7a5	0.285415	3.05104
Alox5ap	0.335921	3.59256
Als2	-0.314518	-3.38142
Ampd3	0.271041	2.89691
Anapc15	0.237176	2.53382
Angptl4	0.252972	2.70318
Ankrd13b	-0.304842	-3.27768
Ankrd2	0.382343	4.09029
Ankrd33b	0.38346	4.10227
Ankrd44	-0.241196	-2.59527
Ano5	-0.351958	-3.78287
Anp32b	0.306338	3.27537
Ap1s1	0.236524	2.52683
Ap4e1	-0.295408	-3.17653
Ap5s1	0.2919	3.12057
Apbb2	-0.247791	-2.66599
Apmap	0.263788	2.81915
Apoe	-0.276103	-2.96954
Appl1	-0.240177	-2.58434
Aptx	0.255166	2.72671
Arhgap17	-0.313528	-3.37081
Arhgap19	0.266242	2.84547
Arhgap4	-0.239345	-2.57542
Arhgef40	-0.233986	-2.51797
Arl11	0.280577	2.99916
Arl5a	-0.279455	-3.00548
Arl6ip1	0.293212	3.13463
Arpc2	0.24727	2.64204
Arpp21	-0.280232	-3.01382
Art3	0.251204	2.68423
Asb6	0.252077	2.69359
Ascc3	-0.302723	-3.25496
Aspn	-0.279272	-3.00353
Atad2b	-0.32247	-3.46669
Atf3	0.301676	3.22539
Atf4	0.318587	3.4067
Atg2b	-0.316311	-3.40066
Atm	0.251239	2.6846
Atp11b	-0.246941	-2.65687
Atp2a2	-0.290766	-3.12677
Atp2b4	-0.251817	-2.70915
Atp5c1	0.275081	2.94024
Atp5g1	-0.238046	-2.5615
Atp5j	0.403185	4.31377
Atp5l	0.275901	2.94903
Atp6v0e	0.303419	3.24407
Atpaf2	0.292894	3.13123
B3galnt2	-0.29947	-3.22009
B3gnt5	-0.27638	-2.97251
B4galnt1	0.263326	2.81419
BC003331	0.270153	2.88739
BC017643	0.239572	2.5595
Basp1	0.257543	2.75219
Baz1b	0.312268	3.33895
Bbc3	-0.242759	-2.61203
Bcam	-0.333129	-3.58097
Bcl10	0.285343	3.05026
Beta-s	0.382698	4.0941
Blnk	0.244411	2.6114
Bmpr2	-0.236812	-2.54827
Bsdc1	0.290736	3.10809
Bub3	0.244701	2.61451
Bzw2	0.344137	3.68065
C1qtnf3	-0.445104	-4.78157
C2cd5	-0.237099	-2.55135
C3	-0.445173	-4.7823
C5ar1	0.376343	4.02596
Camsap2	-0.263446	-2.83384
Camta2	0.267029	2.8539
Carns1	-0.323211	-3.47464
Casc3	-0.281576	-3.02823
Casq2	-0.49486	-5.31506
Cav3	-0.302672	-3.25441
Cbll1	-0.251252	-2.70309
Cbr2	-0.377837	-4.06033
Cbwd1	0.278306	2.97481
Ccdc136	0.260819	2.78732
Ccdc141	-0.338613	-3.63978
Ccdc23	-0.303818	-3.2667
Ccdc41	0.237938	2.54199
Ccdc88c	-0.260532	-2.80259
Ccdc9	0.23615	2.52282
Ccdc91	-0.243337	-2.61823
Ccnd1	0.299191	3.19874
Ccpg1	-0.298654	-3.21133
Cct6a	0.249031	2.66093
Cd109	0.37952	4.06002
Cd24a	-0.234129	-2.51951
Cd276	-0.32319	-3.47441
Cd300lf	0.246014	2.62858
Cd302	-0.325275	-3.49677
Cd33	-0.282207	-3.03499
Cd38	-0.256245	-2.75663
Cd52	0.32016	3.42358
Cd53	-0.282656	-3.03981
Cd9	0.244138	2.60847
Cdc20	-0.271653	-2.92183
Cdc42ep3	-0.256812	-2.76271
Cdc42se1	0.306773	3.28004
Cdc42se2	0.272225	2.90962
Cdc7	0.301359	3.22199
Cdh15	-0.402899	-4.32905
Cdh2	-0.289086	-3.10875
Cdh5	0.310143	3.31617
Cdk5r1	-0.330431	-3.55204
Cdon	-0.339252	-3.64663
Cebpb	0.251279	2.68503
Cebpz	-0.287138	-3.08786
Cenpb	0.30029	3.21053
Cep95	0.238636	2.54947
Cers6	-0.349593	-3.7575
Cfp	0.29336	3.13623
Chchd10	0.235523	2.5161
Chic2	-0.237659	-2.55734
Chka	0.252077	2.69359
Chmp1a	0.253813	2.7122
Chmp6	0.282164	3.01618
Chmp7	0.307925	3.29239
Chpf	-0.28496	-3.06451
Chst15	-0.243669	-2.62179
Cilp	-0.301045	-3.23697
Cinp	0.247153	2.64079
Ckap4	0.310199	3.31677
Clec2d	0.242164	2.5873
Clec4d	0.252133	2.69419
Cln5	-0.246	-2.64678
Cnksr1	0.332437	3.55521
Cnot11	0.28368	3.03243
Cog4	-0.302167	-3.249
Cog8	0.273841	2.92694
Col14a1	-0.386272	-4.15077
Col19a1	-0.28992	-3.11769
Col1a1	-0.26217	-2.82016
Col7a1	0.245381	2.62179
Colec12	-0.247668	-2.66467
Comp	-0.246463	-2.65175
Copb1	-0.277243	-2.98177
Cops7a	0.302587	3.23516
Coro6	0.238928	2.55261
Cox6a2	0.293802	3.14097
Cox7a1	0.366646	3.92199
Cox7c	0.323689	3.46141
Cp	-0.259207	-2.78838
Cpeb1	0.292084	3.12254
Cpsf3l	0.374155	4.0025
Cr1l	0.277466	2.96581
Crybg3	0.298637	3.1928
Csf1	0.312447	3.34087
Csf1r	-0.257799	-2.77329
Csk	-0.288577	-3.10329
Csrp3	0.383408	4.10172
Ctns	0.246215	2.63074
Ctsz	0.248947	2.66003
Cul7	-0.243136	-2.61607
Cx3cr1	-0.356991	-3.83683
Cxcl14	-0.238871	-2.57035
Cxcr4	-0.359516	-3.8639
Cyba	0.323275	3.45697
Cybasc3	-0.277103	-2.98027
Cyfip1	-0.287585	-3.09265
Cyfip2	-0.355484	-3.82067
Cyld	-0.315748	-3.39462
Cyp27a1	-0.274228	-2.94945
Cyp4v3	-0.258232	-2.77793
Cyp51	-0.286385	-3.07978
Cyth3	-0.39611	-4.25625
D8Ertd738e	0.252384	2.69688
Daam2	-0.355032	-3.81582
Dag1	-0.254589	-2.73887
Dbn1	-0.377493	-4.05665
Dck	-0.325449	-3.49864
Dcn	-0.333558	-3.58557
Ddah2	-0.251848	-2.70949
Ddit4l	-0.261778	-2.81595
Ddr2	-0.32828	-3.52899
Ddx26b	-0.303068	-3.25867
Ddx27	0.262641	2.80686
Ddx51	-0.329398	-3.54098
Ddx56	0.282954	3.02465
Ddx60	-0.311301	-3.34693
Decr2	-0.236191	-2.54161
Dedd2	0.278419	2.97603
Dennd5b	0.238636	2.54947
Deptor	-0.257709	-2.77232
Dgat1	0.307658	3.28952
Dgcr2	0.28077	3.00123
Dll1	-0.371081	-3.9879
Dnajb2	0.388861	4.16018
Dnm3os	-0.287907	-3.09611
Dnmt3a	0.236195	2.5233
Dock10	-0.254138	-2.73403
Dock7	-0.259287	-2.78925
Dot1l	-0.256061	-2.75466
Dph3	0.316547	3.38483
Dpy19l1	-0.262433	-2.82298
Dse	-0.277377	-2.98321
Dus1l	0.270532	2.89146
Dusp1	-0.351273	-3.77551
Dusp13	0.300683	3.21474
Dusp4	0.286324	3.06079
Dvl2	0.298228	3.18842
Dvl3	0.251418	2.68652
Dync1h1	-0.233006	-2.50746
Dyrk2	-0.251005	-2.70045
E2f8	-0.368946	-3.96501
E4f1	0.234219	2.50211
Edc4	-0.308246	-3.31418
Egfl7	0.269565	2.88109
Ehmt1	-0.284031	-3.05455
Eif2a	-0.248264	-2.67106
Eif2d	0.273804	2.92654
Eif3g	0.304371	3.25429
Eif4b	0.242284	2.58858
Elac2	0.253078	2.70432
Elp5	0.294944	3.15321
Emilin2	0.247004	2.63919
Epb4.1l1	0.390451	4.17723
Epsti1	-0.321217	-3.45325
Erbb3	-0.333368	-3.58354
Ergic3	-0.332675	-3.57611
Errfi1	0.297678	3.18252
Esyt1	0.246065	2.62913
Evi2b	-0.270413	-2.90853
Exoc3l	-0.310615	-3.33958
Exoc8	0.256063	2.73633
Ezr	0.348128	3.72345
F13a1	-0.344575	-3.7037
F7	0.258829	2.76598
F830016B08Rik	0.42005	4.49459
Fabp3	0.245411	2.62212
Fabp5	0.374131	4.00225
Fam129b	0.253284	2.70653
Fam168b	0.267977	2.86407
Fam171a2	-0.312927	-3.36438
Fam53c	0.241988	2.58542
Fam86	0.284578	3.04206
Fam89b	0.279259	2.98503
Fam98a	-0.287437	-3.09107
Fastkd2	-0.239123	-2.57305
Fbxl14	-0.245169	-2.63788
Fbxl20	0.25565	2.73189
Fbxo17	-0.232888	-2.5062
Fbxo21	-0.239551	-2.57764
Fbxo22	0.236304	2.52447
Fbxo3	-0.27609	-2.96941
Fcgr4	-0.29322	-3.15307
Fcrls	-0.412797	-4.43518
Fem1c	-0.306068	-3.29082
Fgfr4	-0.304548	-3.27453
Fgfrl1	-0.247007	-2.65758
Fgl2	-0.24134	-2.59682
Fip1l1	0.263361	2.81457
Fkbp15	0.255486	2.73014
Fkbp9	-0.238184	-2.56298
Fndc5	-0.362929	-3.90049
Fnip1	-0.257581	-2.77095
Fryl	-0.237559	-2.55628
Ftl1	0.254594	2.72058
Fundc2	0.333325	3.56473
Fut11	-0.241533	-2.59889
Fxr1	-0.250139	-2.69116
Fxyd5	0.273225	2.92033
Fxyd6	-0.270582	-2.91035
G2e3	-0.290724	-3.12632
Gadd45a	0.444261	4.75418
Galnt1	-0.239367	-2.57567
Gars	0.272354	2.911
Gas1	-0.274287	-2.95008
Gas6	-0.256647	-2.76094
Gatm	-0.252841	-2.72014
Gbp10	0.251495	2.68734
Gbp3	0.294178	3.14499
Gbp6	0.307819	3.29126
Gbp8	0.268435	2.86898
Gdf5	0.361754	3.86954
Git2	-0.327288	-3.51835
Glce	-0.250978	-2.70015
Gm12185	0.309763	3.31209
Gm14326	0.242807	2.5942
Gm4841	0.377872	4.04235
Gm7325	-0.350101	-3.76295
Gna12	-0.270722	-2.91185
Gng12	-0.238023	-2.56125
Gngt2	0.239239	2.55594
Gnptab	0.286292	3.06044
Golm1	-0.245202	-2.63823
Gpnmb	0.302781	3.23724
Gpr137	0.374365	4.00476
Gpx3	-0.448922	-4.82251
Grb10	-0.327294	-3.51842
Grpel2	-0.280874	-3.0207
Gskip	-0.238354	-2.5648
Gtl3	0.242807	2.5942
Gtpbp3	0.274983	2.93918
H1f0	0.34613	3.70202
H2-D1	0.269345	2.87874
Habp4	0.453579	4.85409
Hars	0.23644	2.52593
Hectd3	0.2646	2.82786
Hfe	-0.242812	-2.6126
Hhatl	-0.319943	-3.43959
Hic1	-0.283372	-3.04748
Hint1	0.264172	2.82327
Hivep2	-0.264319	-2.8432
Hk2	0.234783	2.50816
Hk3	0.394089	4.21623
Hmga2	0.330071	3.52984
Hmox1	0.277391	2.965
Hsd17b11	-0.261916	-2.81743
Hsd3b7	0.258196	2.75919
Hspa13	0.247077	2.63997
Hspb8	0.273803	2.92653
Hspbp1	0.336401	3.5977
Hspe1	-0.307518	-3.30638
Hspg2	-0.324036	-3.48348
Htra3	-0.288268	-3.09998
Ier5	0.273007	2.918
Iffo2	-0.303492	-3.26321
Ifi47	-0.247253	-2.66022
Ifrd2	0.252054	2.69334
Ift122	-0.243032	-2.61495
Igfn1	0.343783	3.67685
Igsf10	-0.260696	-2.80435
Igsf8	0.253797	2.71203
Igtp	0.394346	4.21899
Imp4	0.265224	2.83454
Inadl	-0.342169	-3.6779
Inppl1	-0.256464	-2.75898
Ip6k1	0.256058	2.73627
Ip6k3	0.309057	3.30452
Irf1	0.368356	3.94033
Irf2bp2	0.234544	2.5056
Irgm1	0.240011	2.56422
Irgm2	0.301151	3.21976
Iscu	0.264039	2.82184
Islr	-0.273173	-2.93813
Isyna1	-0.357042	-3.83737
Itfg3	-0.413022	-4.43759
Itga4	-0.253408	-2.72621
Itga5	0.376516	4.02782
Itgb1bp1	-0.260383	-2.801
Itm2a	-0.390442	-4.19548
Jmy	-0.246469	-2.65181
Jph1	-0.390915	-4.20056
Junb	0.263003	2.81073
Kat6a	-0.320975	-3.45066
Kbtbd7	-0.239351	-2.57549
Kcna7	-0.306644	-3.297
Kcnj2	-0.334433	-3.59495
Kctd12	-0.307991	-3.31145
Kdm3a	0.30647	3.27679
Klf13	0.262449	2.8048
Klf4	0.254055	2.7148
Klhl13	-0.238968	-2.57138
Klhl18	-0.240681	-2.58975
Klhl31	-0.245926	-2.64599
Krr1	-0.239912	-2.5815
Krt18	0.400579	4.28583
Krt8	0.282862	3.02366
Kxd1	0.328295	3.51079
Ky	-0.251927	-2.71033
Lama2	-0.271719	-2.92254
Lamp2	-0.274807	-2.95564
Lasp1	0.344204	3.68138
Lat2	0.253207	2.7057
Lgals3	0.373719	3.99783
Lhfpl2	0.248969	2.66027
Lifr	-0.429117	-4.61016
Lima1	-0.331312	-3.5615
Litaf	0.330908	3.53881
Llgl1	-0.292872	-3.14934
Lmf1	0.241336	2.57843
Lmnb1	-0.288895	-3.1067
Lmod3	-0.401826	-4.31755
Lonrf3	0.285332	3.05014
Lox	-0.240518	-2.58801
Lpin2	0.260357	2.78237
Lpxn	0.248184	2.65185
Lrfn4	0.260871	2.78788
Lrp12	0.263373	2.81471
Lrrc20	0.270477	2.89087
Lrrc57	0.280412	2.99739
Lrrn1	-0.357697	-3.8444
Lrtm1	-0.319074	-3.43027
Lum	-0.293172	-3.15256
Ly6c2	0.282423	3.01896
Lyar	0.243967	2.60663
Macrod1	0.285375	3.05061
Mafb	0.28337	3.02911
Manea	-0.246458	-2.65169
Maoa	-0.280203	-3.01351
Map1a	-0.268046	-2.88316
Map1b	-0.37576	-4.03806
Map3k14	0.269661	2.88212
Map3k4	-0.239559	-2.57772
Mapk1ip1l	-0.32433	-3.48664
Mavs	-0.246792	-2.65528
Max	0.268944	2.87444
Mb	0.345323	3.69336
Mbnl2	-0.236143	-2.54109
Mboat7	-0.233851	-2.51651
Mbtps2	-0.323168	-3.47417
Mcam	0.252041	2.6932
Mcat	-0.245169	-2.63788
Mctp1	0.236373	2.52521
Med14	-0.386015	-4.14802
Med8	0.315724	3.37601
Medag	-0.334251	-3.59301
Mef2c	-0.249599	-2.68537
Mef2d	-0.290393	-3.12276
Meg3	-0.288019	-3.09731
Megf10	-0.403675	-4.33737
Mertk	-0.248328	-2.67174
Mest	-0.445975	-4.7909
Mfap4	-0.282983	-3.04332
Mfsd12	0.278865	2.98081
Mid1ip1	0.30466	3.25738
Midn	-0.27142	-2.91934
Mki67ip	0.311639	3.33221
Mmaa	0.256697	2.74312
Mmd	-0.234008	-2.5182
Mmp14	-0.26594	-2.86057
Mms19	-0.277893	-2.98874
Mob1a	-0.297231	-3.19608
Mob4	-0.371673	-3.99424
Mospd3	-0.384997	-4.1371
Mov10	-0.261171	-2.80944
Mrc2	-0.320192	-3.44226
Mrpl28	-0.23297	-2.50707
Mrpl36	0.266178	2.84478
Mrpl52	0.246583	2.63468
Mrps14	0.24442	2.61149
Msantd3	0.286147	3.05889
Msi2	-0.26353	-2.83474
Msrb1	0.337785	3.61254
Mt1	0.422975	4.52596
Mt2	0.377965	4.04336
Mtr	-0.264746	-2.84777
Mtss1	0.247567	2.64523
Mus81	-0.235088	-2.52978
Mustn1	0.283269	3.02802
Mxra8	-0.234451	-2.52296
Myl12a	0.265796	2.84068
Myog	-0.243223	-2.617
Myoz1	0.256621	2.7423
N6amt2	-0.238227	-2.56344
Naa20	0.361982	3.87199
Nadkd1	0.239262	2.55618
Naip2	-0.239718	-2.57943
Ncam1	-0.316	-3.39732
Ncapd2	0.289424	3.09402
Ncapg	-0.275898	-2.96735
Nctc1	0.248699	2.65737
Ndnl2	0.236809	2.52989
Ndor1	0.352878	3.77438
Ndufa13	0.286167	3.0591
Ndufa6	0.37232	3.98283
Ndufc1	0.308869	3.30251
Ndufs7	0.353546	3.78153
Nes	-0.279001	-3.00062
Nfib	-0.24229	-2.607
Nfix	-0.272579	-2.93176
Nid1	-0.449335	-4.82694
Nipbl	-0.238741	-2.56895
Nit2	-0.259975	-2.79662
Nod1	0.318715	3.40808
Nol6	0.31479	3.366
Nploc4	0.267484	2.85878
Npr1	-0.245169	-2.63788
Nrbp2	-0.232828	-2.50555
Nrcam	0.273421	2.92243
Nubp1	0.255961	2.73523
Nucb2	-0.272713	-2.9332
Nudt21	0.267276	2.85655
Nudt7	0.244694	2.61443
Nudt9	0.237665	2.53906
Nup210	-0.29255	-3.14589
Nus1	0.286749	3.06534
Nxn	-0.235505	-2.53426
Oard1	0.240832	2.57302
Oas1a	0.33671	3.60102
Obsl1	-0.36086	-3.8783
Ogfod1	-0.251817	-2.70915
Ogn	-0.277371	-2.98315
Olfm1	-0.267119	-2.87321
Olfml2b	-0.481026	-5.16672
Orc2	0.297421	3.17976
Orc4	-0.281889	-3.03159
Osbpl5	-0.311014	-3.34386
Osbpl8	0.259664	2.77493
Ostf1	0.285596	3.05298
Ostm1	-0.254277	-2.73552
Otud1	-0.326175	-3.50642
Oxct1	-0.239186	-2.57372
P4ha2	0.247867	2.64845
Pagr1a	0.256237	2.73819
Palld	-0.443293	-4.76215
Pan3	-0.259059	-2.7868
Pcca	-0.260096	-2.79792
Pcgf5	0.249401	2.6649
Pck2	0.250368	2.67526
Pcp4l1	-0.237096	-2.55131
Pdcd11	0.263638	2.81754
Pde2a	-0.307836	-3.30979
Pdgfrb	-0.258155	-2.7771
Pdxk	0.247044	2.63963
Pdzd8	0.274491	2.93391
Pebp1	0.255353	2.72871
Pecr	0.246192	2.63049
Pef1	0.350233	3.74601
Pelp1	0.236602	2.52767
Per1	0.339946	3.63571
Pes1	0.272674	2.91443
Pex14	0.263552	2.81662
Pf4	0.352996	3.77564
Pfkfb3	0.369931	3.95722
Pgm5	-0.43003	-4.61994
Phf11d	-0.256823	-2.76283
Phf6	-0.247711	-2.66513
Phka2	-0.294677	-3.16869
Phkg2	-0.244837	-2.63431
Pi16	-0.367955	-3.95438
Pik3r1	-0.258406	-2.77979
Pithd1	0.284797	3.04442
Pkp4	0.246436	2.63311
Pla2g16	0.256426	2.74022
Plekhg3	0.299003	3.19672
Plin4	0.251267	2.6849
Plrg1	-0.296202	-3.18504
Pltp	-0.364987	-3.92255
Pms2	-0.243997	-2.6253
Pola1	-0.292425	-3.14455
Pola2	0.274224	2.93105
Postn	-0.370969	-3.98669
Pou2f2	0.243174	2.59813
Ppapdc3	-0.243702	-2.62214
Ppcdc	-0.241826	-2.60203
Ppfia1	-0.371393	-3.99124
Ppfia4	-0.362259	-3.89331
Ppm1k	-0.262501	-2.82371
Ppp1r12c	0.283076	3.02596
Ppp1r15a	0.287539	3.07381
Ppp1r35	0.244411	2.61139
Ppp6c	-0.256987	-2.76458
Pprc1	0.242337	2.58916
Pqlc1	0.238752	2.55071
Prdx5	0.243516	2.6018
Prkag2	0.240907	2.57382
Prkag3	-0.353457	-3.79893
Prkrip1	0.318747	3.40843
Prps1	0.268696	2.87178
Psmb4	0.252949	2.70294
Psmd4	0.285628	3.05332
Ptbp1	0.309646	3.31084
Ptma	0.326213	3.48847
Ptms	0.291347	3.11464
Ptp4a3	0.350618	3.75014
Ptpn6	-0.307383	-3.30493
Ptrf	0.25253	2.69844
Ptrh2	0.264543	2.82724
Pvalb	0.245887	2.62721
Pxdn	0.273908	2.92765
Qsox1	-0.239576	-2.5779
Qtrtd1	-0.264871	-2.84912
Rala	0.248759	2.65802
Ralgps2	-0.254737	-2.74045
Rap1gap2	-0.364818	-3.92074
Rapgef2	-0.240396	-2.58669
Rars2	-0.323434	-3.47702
Rasal3	-0.2408	-2.59103
Rb1	-0.26202	-2.81855
Rbfox2	-0.328936	-3.53602
Rbm38	-0.294677	-3.16869
Rbx1	0.284066	3.03657
Rdh13	0.272659	2.91427
Reep1	-0.25587	-2.75261
Rexo4	-0.24717	-2.65932
Rfc5	0.340493	3.64158
Rgcc	0.353455	3.78056
Rgma	-0.254078	-2.73339
Rhoc	0.24417	2.60881
Rhoj	0.265787	2.84058
Rhoq	-0.252794	-2.71963
Rhou	0.394575	4.22145
Rilpl1	0.285368	3.05053
Rin3	-0.309022	-3.3225
Rinl	0.287714	3.07568
Rnasel	-0.283701	-3.05101
Rnf149	0.24348	2.60141
Rnf167	0.250977	2.6818
Rnf181	-0.280999	-3.02204
Rnf19a	0.262399	2.80426
Rngtt	-0.312471	-3.35948
Rnh1	0.260524	2.78416
Rpa1	-0.249963	-2.68927
Rpn1	0.25629	2.73876
Rps27a	0.298671	3.19317
Rps6ka1	-0.256478	-2.75912
Rps6ka5	-0.25297	-2.72152
Rreb1	-0.238371	-2.56498
Rusc2	0.260904	2.78823
Rwdd4a	0.292177	3.12354
S100a4	0.276485	2.95528
S100a6	0.269776	2.88336
Sart1	0.292517	3.12718
Sart3	0.262327	2.80349
Scap	0.271007	2.89655
Scp2	-0.251754	-2.70848
Scrn3	-0.268188	-2.88468
Sdc4	0.244801	2.61557
Sdf4	0.265099	2.83321
Sec23b	0.258263	2.75992
Sec24d	-0.353161	-3.79576
Sema4b	-0.238807	-2.56965
Sephs2	0.244224	2.60939
Sept10	-0.239473	-2.5768
Serinc1	-0.245136	-2.63752
Serinc3	-0.251809	-2.70907
Serpinb1a	0.296547	3.1704
Serpine1	-0.252662	-2.71821
Serpine2	-0.250764	-2.69786
Serping1	-0.29527	-3.17505
Sf3a1	-0.27431	-2.95032
Sfrp1	-0.306352	-3.29388
Sfrs18	-0.274541	-2.9528
Sft2d2	-0.333747	-3.5876
Sgms1	0.311574	3.33152
Sh3pxd2a	-0.233177	-2.50929
Sh3rf2	0.287144	3.06957
Shmt1	0.235188	2.5125
Sigmar1	0.259386	2.77196
Sin3b	-0.291743	-3.13723
Sirt6	-0.245399	-2.64034
Slc15a3	0.375575	4.01773
Slc17a5	-0.315177	-3.38849
Slc25a15	-0.264865	-2.84905
Slc25a36	-0.30345	-3.26276
Slc25a37	0.240601	2.57055
Slc26a11	0.328472	3.51269
Slc35a5	-0.24662	-2.65343
Slc35b2	-0.233986	-2.51797
Slc35b4	-0.25993	-2.79613
Slc35f5	0.256109	2.73682
Slc39a14	0.419722	4.49107
Slc3a2	0.270349	2.8895
Slc41a1	-0.236182	-2.54151
Slc44a2	-0.282667	-3.03992
Slc4a1ap	0.272478	2.91233
Slc6a8	0.377191	4.03505
Slc9a3r1	0.235065	2.51119
Slc9a8	0.24263	2.5923
Slfn4	0.298556	3.19193
Slmo2	0.24924	2.66317
Sltm	0.322414	3.44774
Smim3	0.25093	2.68129
Snap23	-0.319624	-3.43617
Snf8	0.332433	3.55516
Snrnp27	-0.321906	-3.46065
Snrpe	0.316028	3.37927
Snta1	0.29795	3.18544
Sntb1	-0.306406	-3.29445
Snx1	0.269796	2.88357
Sobp	-0.265323	-2.85396
Socs5	0.262641	2.80686
Sorcs2	-0.272082	-2.92644
Sorl1	-0.414099	-4.44913
Sort1	-0.300024	-3.22602
Spire1	-0.286066	-3.07637
Spred1	-0.241773	-2.60146
Spry1	-0.242855	-2.61306
Spryd4	0.260865	2.78781
Spsb3	0.236936	2.53125
Srm	0.240441	2.56882
Srpx2	-0.436335	-4.68754
Srsf3	0.28976	3.09762
Srxn1	0.237819	2.54071
St3gal1	-0.262186	-2.82033
St3gal5	-0.315245	-3.38922
St3gal6	0.341822	3.65583
St6galnac6	-0.234978	-2.52861
St8sia2	-0.329672	-3.54391
Stam2	0.249181	2.66254
Stard3nl	0.255796	2.73347
Stat3	0.235158	2.51218
Stbd1	0.245952	2.62791
Stk17b	-0.268736	-2.89056
Stk24	0.297178	3.17716
Stradb	0.339639	3.63243
Strn	-0.293532	-3.15642
Stx16	-0.315425	-3.39116
Stxbp4	-0.23637	-2.54353
Suds3	0.275558	2.94535
Sumf2	0.241476	2.57993
Suv420h1	-0.290177	-3.12044
Svep1	-0.370316	-3.9797
Synpo2	-0.29774	-3.20154
Tacc2	0.307376	3.2865
Tanc1	-0.261565	-2.81367
Tbc1d17	0.25974	2.77575
Tbc1d2	-0.240165	-2.58421
Tbc1d9	0.284344	3.03956
Tcf12	-0.250915	-2.69948
Tcf4	-0.283272	-3.04642
Tcp11l2	0.251015	2.6822
Tecr	-0.373006	-4.00854
Tgif1	0.255847	2.73401
Tgs1	-0.351476	-3.7777
Thbs2	-0.277693	-2.98659
Thbs4	0.273377	2.92196
Timm44	0.30124	3.22071
Timp1	0.347937	3.72139
Timp2	-0.234497	-2.52344
Timp3	-0.240499	-2.5878
Tiprl	-0.258915	-2.78525
Tjp1	-0.276227	-2.97087
Tlr1	-0.345567	-3.71434
Tlr3	-0.277963	-2.98949
Tlr8	-0.276291	-2.97156
Tm4sf1	0.23794	2.54201
Tmbim6	0.255203	2.72711
Tmem129	-0.236735	-2.54744
Tmem175	-0.250442	-2.69441
Tmem176b	-0.36421	-3.91423
Tmem186	-0.254991	-2.74318
Tmem194	0.24162	2.58146
Tmem41b	-0.234171	-2.51995
Tmem47	-0.244234	-2.62784
Tmem87a	-0.30408	-3.26952
Tmem9b	-0.300533	-3.23148
Tmtc1	-0.247158	-2.6592
Tmx3	-0.242009	-2.60399
Tnfaip3	0.234414	2.50421
Tnfrsf1a	0.245585	2.62398
Tnnc1	-0.268768	-2.8909
Tnni1	-0.367352	-3.94792
Tnni2	0.318183	3.40238
Tnnt1	-0.426655	-4.58376
Tnnt3	0.29105	3.11145
Tnrc6c	-0.245464	-2.64103
Tomm7	0.253266	2.70633
Tpra1	0.323662	3.46112
Tprgl	0.234829	2.50865
Traf4	-0.299517	-3.22059
Tram1	0.235342	2.51416
Trappc2l	0.290932	3.11019
Trappc5	0.240852	2.57323
Trappc9	0.259713	2.77546
Trex1	0.2432	2.59841
Trim25	-0.269958	-2.90366
Tspo	0.311952	3.33557
Tsr1	0.245086	2.61863
Ttc14	-0.266168	-2.86302
Ttc19	-0.306431	-3.29472
Ttc33	-0.236404	-2.54389
Ttc9	0.337184	3.6061
Ttf2	0.32031	3.42518
Tuba1a	-0.334057	-3.59093
Tubb6	-0.402959	-4.32969
Tubgcp4	-0.258352	-2.77922
Twf2	0.343841	3.67748
Twistnb	0.387802	4.14883
U2af2	0.253028	2.70379
Uaca	0.338868	3.62416
Uba6	-0.253468	-2.72685
Ubc	0.397615	4.25405
Ube2a	-0.293572	-3.15684
Ube2d2a	0.244868	2.6163
Ube2i	0.250314	2.67469
Uck2	0.285375	3.05061
Ucp3	0.456152	4.88168
Unc119b	-0.270084	-2.90501
Unc45b	-0.271392	-2.91904
Uqcc	0.332336	3.55413
Uqcrq	0.312096	3.33711
Use1	0.251869	2.69135
Usp12	-0.233536	-2.51314
Usp2	0.238904	2.55235
Usp20	-0.262639	-2.82518
Usp22	0.25153	2.68773
Usp31	0.323625	3.46073
Usp34	-0.25725	-2.7674
Usp45	0.268507	2.86975
Vapb	0.249086	2.66152
Vat1	0.402206	4.30327
Vezt	0.236543	2.52703
Vma21	-0.313585	-3.37143
Vps45	-0.312425	-3.35898
Vwa5a	-0.270863	-2.91337
Wdfy1	0.234053	2.50034
Wdfy3	-0.475012	-5.10224
Wdr20a	0.235904	2.52018
Wdr35	-0.269581	-2.89961
Wdr70	0.305525	3.26665
Wipf1	-0.284243	-3.05682
Wipf2	-0.269451	-2.89822
Wls	-0.234144	-2.51967
Wsb2	0.262584	2.80624
Wwp1	-0.365466	-3.92769
Yipf1	0.322054	3.44388
Yipf3	0.309457	3.30882
Yipf6	0.234955	2.51001
Ypel3	0.284844	3.04492
Zc3h13	0.283636	3.03196
Zc3h15	0.248823	2.6587
Zcchc11	-0.234547	-2.52399
Zdbf2	-0.266385	-2.86534
Zfp1	0.299874	3.20606
Zfp263	0.340574	3.64245
Zfp365	-0.319238	-3.43204
Zfp507	-0.368779	-3.96321
Zfp617	-0.278249	-2.99255
Zfp84	-0.265892	-2.86006
Zmynd19	0.287054	3.06861
Zzef1	-0.25843	-2.78006
