# Supplementary material for: Long Non-Coding RNA Myoparr Regulates GDF5 Expression in Denervated Mouse Skeletal Muscle
Source: Noncoding RNA. 2019 Apr 8;5(2):33. doi: 10.3390/ncrna5020033 (PMC6631233; doi:10.3390/ncrna5020033)
Supplement: Supplementary file 1 [file ncrna-05-00033-s001.zip › Supplementary/SupTable2.xlsx]

## Sheet: Gene Ontrogy
Category	Term	PValue	Genes
Biological process	myotube differentiation	0.000734416	MEF2C, SORT1, MYOG
	regulation of muscle contraction	0.00135392	TNNC1, CASQ2, TNNI1
	cardiac muscle contraction	0.00581346	TNNC1, CASQ2, TNNI1
	skeletal muscle cell differentiation	0.00757332	MEF2C, MYOG, RB1
	skeletal muscle tissue development	0.00839223	MEF2C, KLHL31, MYOG
	muscle organ development	0.00984125	MYOG, JPH1, UNC45B
	cellular response to retinoic acid	0.0104498	MEF2C, MYOG, ABCA1
	negative regulation of epithelial cell proliferation	0.0127073	MEF2C, RB1, GAS1
	positive regulation of protein homodimerization activity	0.0212047	MEF2C, TRAF4
	negative regulation of protein kinase activity	0.021448	ASPN, DEPTOR, RB1
Category	Term	PValue	Genes
Molecular function	protein binding	5.0587e-05	MEF2C, ASPN, CDK5R1, PPFIA4, CCDC88C, ERBB3, MAP1B, EXOC3L, SYNPO2, DLL1, ABCA1, RB1, GAS1, CCDC141, NCAM1, FNDC5, PGM5, SNTB1, SORT1, MYOG, HTRA3, AI464131, LMOD3, HHATL
	actin binding	0.0110427	MAP1B, AIF1L, SNTB1, SYNPO2, TNNI1
	calcium ion binding	0.0331888	ASPN, CDK5R1, TNNC1, AIF1L, DLL1, CASQ2
Category	Term	PValue	Genes
Cellular component	Z disc	0.003443	PGM5, SYNPO2, JPH1, CASQ2
	perinuclear region of cytoplasm	0.00648921	CDK5R1, MAP1B, OBSL1, SORT1, ABCA1, TRAF4, HHATL
	nuclear membrane	0.0177303	NUP210, SORT1, AI464131, RAP1GAP2
	junctional membrane complex	0.0193674	JPH1, CASQ2
	troponin complex	0.0193674	TNNC1, TNNI1
	contractile fiber	0.0453991	CDK5R1, TNNC1
